# Supplementary material for: Transcription/Replication Conflicts in Tumorigenesis and Their Potential Role as Novel Therapeutic Targets in Multiple Myeloma
Source: Cancers (Basel). 2021 Jul 27;13(15):3755. doi: 10.3390/cancers13153755 (PMC8345052; doi:10.3390/cancers13153755)
Supplement: Supplementary file 1 [file cancers-13-03755-s001.zip]

Archive with 1 entries (1 files):
- cancers-1238831-Supplementary.pdf
